# Supplementary material for: Exploring a Rare Association: Systematic Review of Hypercalcemia in Nontuberculous Mycobacterial Infections
Source: Microorganisms. 2025 Mar 28;13(4):773. doi: 10.3390/microorganisms13040773 (PMC12029202; doi:10.3390/microorganisms13040773)
Supplement: Supplementary file 1 [file microorganisms-13-00773-s001.zip]

Archive with 1 entries (1 files):
- microorganisms-3476382-supplementary.pdf
